# Supplementary material for: A Novel Mast Cell Stabilizer JM25-1 Rehabilitates Impaired Gut Barrier by Targeting the Corticotropin-Releasing Hormone Receptors
Source: Pharmaceuticals (Basel). 2022 Dec 29;16(1):47. doi: 10.3390/ph16010047 (PMC9866683; doi:10.3390/ph16010047)
Supplement: Supplementary file 1 [file pharmaceuticals-16-00047-s001.zip]

Archive with 1 entries (1 files):
- pharmaceuticals-2019520-supplementary.pdf
